# Supplementary material for: Earth system feedback statistically extracted from the Indian Ocean deep-sea sediments recording Eocene hyperthermals
Source: Sci Rep. 2017 Sep 12;7:11304. doi: 10.1038/s41598-017-11470-z (PMC5595800; doi:10.1038/s41598-017-11470-z)
Supplement: Supplementary file 2 — Dataset 1 [file 41598_2017_11470_MOESM2_ESM.xlsx]

## Sheet: Supplementary Data S1
Supplementary Data S1. Bulk carbon isotope (d13C) and CaCO3 content data for ODP Site 752.
Leg	Hole	Core	Section	Interval (cm)			Depth (mbsf)	d13C (‰ PDB)	CaCO3 (wt.%)
121	752A	13X	1	10	–	11	113.01	0.890532	85.3202
121	752A	13X	1	43	–	44	113.34	0.939659	90.77
121	752A	13X	1	74	–	75	113.65	0.907115	94.6724
121	752A	13X	1	103	–	104	113.94	0.76484	91.286
121	752A	13X	1	131	–	132	114.22	0.692931	94.6609
121	752A	13X	2	15	–	16	114.56	0.665518	93.549
121	752A	13X	2	46	–	47	114.87	0.692015	92.1329
121	752A	13X	2	76	–	77	115.17	0.639095	83.8164
121	752A	13X	2	107	–	108	115.48	0.72401	94.1383
121	752A	13X	2	138	–	139	115.79	0.886757	93.0705
121	752A	13X	3	16	–	17	116.07	0.882883	92.9049
121	752A	13X	3	49	–	50	116.4	0.816208	92.8491
121	752A	13X	3	83	–	84	116.74	0.717629	91.6348
121	752A	13X	3	109	–	110	117	0.701246	91.3234
121	752A	13X	4	22	–	23	117.63	0.40951	90.0844
121	752A	13X	4	53	–	54	117.94	0.408825	88.9607
121	752A	13X	4	83	–	84	118.24	0.680041	64.013
121	752B	2R	1	7	–	8	120.08	0.609816	81.0974
121	752B	2R	1	42	–	43	120.43	0.604901	55.427
121	752B	2R	1	69	–	70	120.7	0.660783	84.6776
121	752B	2R	1	100	–	101	121.01	0.540521	70.5892
121	752B	2R	1	130	–	131	121.31	0.458966	82.9893
121	752B	2R	2	12	–	13.5	121.63	0.327258	81.5783
121	752B	2R	2	42	–	43	121.93	0.583677	79.5901
121	752A	14X	1	24	–	25	122.85	0.120242	78.1691
121	752A	14X	1	53	–	54	123.14	-0.110186	76.5446
121	752A	14X	1	82	–	83	123.43	-0.116206	72.8923
121	752A	14X	1	116	–	117	123.77	-0.107905	72.8236
121	752A	14X	1	147	–	148	124.08	0.410143	71.9656
121	752A	14X	2	27	–	28	124.38	0.351555	77.5317
121	752A	14X	2	59	–	60	124.7	0.414776	78.7117
121	752A	14X	2	89	–	90	125	0.534623	76.7712
121	752A	14X	2	119	–	120	125.3	0.412785	78.2887
121	752A	14X	2	149	–	150	125.6	0.434533	76.5065
121	752A	14X	3	31	–	32	125.92	0.403015	78.815
121	752A	14X	3	62	–	63	126.23	0.478722	80.6751
121	752A	14X	3	92	–	93	126.53	0.657069	78.962
121	752A	14X	3	124	–	125	126.85	0.649595	81.2527
121	752A	14X	4	4	–	5	127.15	0.563835	79.6085
121	752B	3R	1	51	–	52	130.22	0.395206	73.5646
121	752A	15X	1	98	–	99	133.29	0.545022	79.5557
121	752A	15X	3	105	–	106	136.36	0.778495	80.6708
121	752A	15X	5	112	–	113	139.43	0.899173	79.2144
121	752A	16X	1	49	–	50	142.5	0.999662	89.5561
121	752A	16X	3	55	–	56	145.56	0.340175	81.413
121	752A	16X	3	87	–	88	145.88	0.523348	84.9338
121	752A	16X	3	116	–	117	146.17	0.448362	85.974
121	752A	16X	4	29	–	30	146.8	0.400532	76.5356
121	752A	16X	4	59	–	60	147.1	0.617274	80.4334
121	752A	16X	4	90	–	91	147.41	0.836975	83.0447
121	752A	16X	4	121	–	122	147.72	0.970828	87.954
121	752A	16X	5	2	–	3	148.03	1.01744	85.9164
121	752A	16X	5	33	–	34	148.34	0.95011	87.5796
121	752A	17X	1	2	–	3	151.73	0.64383	86.0754
121	752A	17X	1	10	–	11	151.81	0.602813	84.4715
121	752A	17X	1	22	–	23	151.93	0.360362	81.2344
121	752A	17X	1	29	–	30	152	0.325878	81.7374
121	752A	17X	1	39	–	40	152.1	0.375465	82.0505
121	752A	17X	1	48	–	49	152.19	0.0440654	81.4275
121	752A	17X	1	58	–	59	152.29	0.116594	71.8433
121	752A	17X	1	68	–	69	152.39	0.0688863	77.4038
121	752A	17X	1	78	–	79	152.49	0.169494	78.6853
121	752A	17X	1	87	–	88	152.58	0.0294129	76.5148
121	752A	17X	1	97	–	98	152.68	0.200901	80.3798
121	752A	17X	1	107	–	108	152.78	0.309301	85.2582
121	752A	17X	1	116	–	117	152.87	0.530927	85.6035
121	752A	17X	1	128	–	129	152.99	0.547713	82.8556
121	752A	17X	1	136	–	137	153.07	0.10462	81.81
121	752A	17X	1	145	–	146	153.16	0.581239	77.3628
121	752A	17X	2	5	–	6	153.26	0.614577	76.8046
121	752A	17X	2	15	–	16	153.36	0.752357	83.5982
121	752A	17X	2	25	–	26	153.46	0.881982	89.2706
121	752A	17X	2	34	–	35	153.55	0.898784	89.1794
121	752A	17X	2	44	–	45	153.65	0.853896	87.677
121	752A	17X	2	54	–	55	153.75	0.930848	85.3123
121	752A	17X	2	63	–	64	153.84	0.961923	88.9884
121	752A	17X	2	73	–	74	153.94	0.986686	89.7275
121	752A	17X	2	83	–	84	154.04	0.94985	87.3461
121	752A	17X	2	92	–	93	154.13	0.974261	87.7862
121	752A	17X	2	102	–	103	154.23	0.974955	85.5149
121	752A	17X	2	111	–	112	154.32	0.981913	88.4346
121	752A	17X	2	119	–	120	154.4	0.98814	82.7749
121	752A	17X	2	131	–	132	154.52	1.0204	85.0597
121	752A	17X	2	141	–	142	154.62	0.990199	83.8599
121	752A	17X	3	88	–	89	155.59	1.00592	82.2298
121	752A	17X	4	35	–	36	156.56	0.871474	85.5579
121	752A	18X	1	12	–	13	161.53	1.37929	54.7591
121	752A	18X	1	18	–	19	161.59	1.34583	83.5658
121	752A	18X	1	27	–	29	161.68	1.35837	88.6878
121	752A	18X	1	39	–	40	161.8	1.3135	86.2043
121	752A	18X	1	52	–	53	161.93	1.28777	86.344
121	752A	18X	1	58	–	59	161.99	1.34146	66.8548
121	752A	18X	1	68	–	69	162.09	1.38116	82.8072
121	752A	18X	1	77	–	78	162.18	1.3422	80.4029
121	752A	18X	1	107	–	108	162.48	1.28288	80.4045
121	752A	18X	1	116	–	117	162.57	1.2782	86.1725
121	752A	18X	1	126	–	127	162.67	1.23115	84.907
121	752A	18X	1	136	–	137	162.77	1.21024	86.5862
121	752A	18X	1	146	–	147	162.87	1.20219	84.3424
121	752A	18X	2	5	–	6	162.96	1.25575	86.0258
121	752A	18X	2	15	–	16	163.06	1.48949	86.7191
121	752A	18X	2	25	–	26	163.16	1.40817	87.6324
121	752A	18X	2	34	–	35	163.25	1.44497	87.5791
121	752A	18X	2	43	–	45	163.34	1.48268	84.6184
121	752A	18X	2	56	–	57	163.47	1.51384	88.4704
121	752A	18X	2	64	–	65	163.55	1.56629	87.7917
121	752A	18X	2	73	–	75	163.64	1.53789	86.1093
121	752A	18X	2	83	–	84	163.74	1.46574	85.0274
121	752A	19X	1	2	–	3	171.13	1.43935	72.0684
121	752A	19X	1	10	–	12	171.21	1.40283	68.9341
121	752A	19X	1	21	–	23	171.32	1.35432	66.8312
121	752A	19X	1	30	–	32	171.41	1.46348	68.5413
121	752A	19X	1	44.5	–	46.5	171.555	1.54976	71.3923
121	752A	19X	1	82	–	84	171.93	1.46424	63.8407
121	752A	19X	1	92.5	–	94.5	172.035	1.48287	68.1099
121	752A	19X	1	97	–	98	172.08	1.42628	68.3327
121	752A	19X	1	99.5	–	101.5	172.105	1.56796	65.0018
121	752A	19X	1	110.5	–	112.5	172.215	1.44457	62.6989
121	752A	19X	1	127	–	129	172.38	1.48345	57.6815
121	752A	19X	1	135	–	137	172.46	1.50112	57.9612
121	752A	19X	1	145.5	–	147.5	172.565	1.46496	54.6393
121	752A	19X	2	4	–	6	172.65	1.55821	51.9153
121	752A	19X	2	12	–	14	172.73	1.52463	56.9382
121	752A	19X	2	22	–	24	172.83	1.49448	61.2097
121	752A	19X	2	33	–	35	172.94	1.49349	53.7978
121	752A	19X	2	44	–	45	173.05	1.48196	49.368
121	752A	19X	2	52	–	54	173.13	1.49165	47.8183
121	752A	19X	2	65	–	67	173.26	1.4919	44.7656
121	752A	19X	2	75	–	77	173.36	1.44639	47.9005
121	752A	19X	2	83	–	85	173.44	1.37439	46.6955
121	752A	19X	2	94	–	96	173.55	1.45973	51.4481
121	752A	19X	2	103	–	105	173.64	1.44036	45.9747
121	752A	19X	2	113	–	115	173.74	1.43039	48.7663
121	752A	19X	2	124	–	126	173.85	1.36208	44.3822
121	752A	19X	2	141	–	143	174.02	1.30323	39.3625
121	752A	19X	3	5	–	7	174.16	1.30801	38.2584
121	752A	19X	3	14	–	16	174.25	1.35374	40.6596
121	752A	19X	3	25	–	27	174.36	1.2189	47.767
121	752A	19X	3	35	–	37	174.46	1.33063	44.4061
121	752A	19X	3	49	–	51	174.6	1.31594	38.7382
121	752A	19X	3	54	–	56	174.65	1.26775	41.2177
121	752A	19X	3	65	–	67	174.76	0.931594	37.2837
121	752A	19X	3	75	–	77	174.86	1.16095	41.0355
121	752A	19X	3	85	–	87	174.96	1.27179	44.7199
121	752A	19X	3	95	–	97	175.06	1.33532	50.0843
121	752A	19X	3	105	–	107	175.16	1.34135	48.7993
121	752A	19X	3	112	–	114	175.23	1.34736	46.155
121	752A	19X	4	5	–	7	175.66	1.08215	60.3802
121	752A	19X	4	15	–	17	175.76	1.08478	58.4237
121	752A	19X	4	25	–	27	175.86	0.873223	65.6086
121	752A	19X	4	35	–	37	175.96	0.757931	72.8852
121	752A	19X	4	55	–	57	176.16	0.130288	81.7084
121	752A	19X	4	65	–	67	176.26	1.47751	66.2601
121	752A	19X	4	75	–	77	176.36	1.95937	61.9413
121	752A	19X	4	85	–	87	176.46	2.03285	64.8491
121	752A	19X	4	95	–	97	176.56	2.11681	69.0001
121	752A	19X	4	105	–	107	176.66	2.00491	73.7091
121	752A	19X	4	115	–	117	176.76	2.19574	71.3832
121	752A	19X	4	120	–	122	176.81	2.09979	73.7123
121	752A	20X	1	5	–	7	180.76	2.06717	89.1223
121	752A	20X	1	15.5	–	17.5	180.865	2.13639	88.4437
121	752A	20X	1	25	–	27	180.96	2.12838	86.9711
121	752A	20X	1	35	–	37	181.06	2.17275	83.808
121	752A	20X	1	45	–	47	181.16	2.17976	83.7938
121	752A	20X	1	55	–	57	181.26	2.15169	79.6007
121	752A	20X	1	85	–	87	181.56	2.43577	88.7399
121	752A	20X	1	95	–	97	181.66	2.34179	87.9003
121	752A	20X	1	103	–	105	181.74	2.33344	89.1176
121	752A	20X	1	113	–	115	181.84	2.34567	90.2057
121	752A	20X	1	125	–	127	181.96	2.59008	87.8851
121	752A	20X	1	135	–	137	182.06	2.61071	85.4527
121	752A	20X	1	144	–	146	182.15	2.75475	79.4366
121	752A	20X	2	16	–	17	182.37	2.81842	71.8406

## Sheet: Supplementary Data S2
Supplementary Data S2. Bulk carbon isotope (d13C) and CaCO3 content data for ODP Site 738.
Leg	Hole	Core	Section	Interval (cm)			Depth (mbsf)	d13C (‰ PDB)	CaCO3 (wt.%)
119	738C	6R	1	5	–	6	235.255	1.38417	94.8988
119	738C	6R	1	110	–	111	236.305	1.50071	92.8752
119	738C	7R	3	24	–	25	248.045	1.44719	91.8664
119	738C	8R	1	13	–	14	254.535	0.96352	92.242
119	738C	8R	1	130	–	131	255.705	1.31467	90.9583
119	738C	9R	1	33	–	34	264.435	0.955602	87.9979
119	738C	9R	1	43	–	44	264.535	1.10291	88.164
119	738C	9R	1	52	–	53	264.625	0.965036	88.4627
119	738C	9R	1	59	–	60	264.695	0.965095	87.9662
119	738C	9R	1	72	–	73	264.825	1.01421	89.2199
119	738C	10R	1	5	–	6	273.855	0.848855	91.1739
119	738C	10R	1	15	–	16	273.955	0.740632	91.8916
119	738C	10R	1	24	–	25	274.045	0.514883	92.8589
119	738C	10R	1	34	–	35	274.145	0.497453	92.9404
119	738C	10R	1	44	–	45	274.245	0.504398	91.5351
119	738C	10R	1	52	–	53	274.325	0.518359	91.6892
119	738C	10R	1	63	–	64	274.435	0.608786	93.0752
119	738C	10R	1	73	–	74	274.535	0.561864	92.4948
119	738C	10R	1	83	–	84	274.635	0.417391	93.6253
119	738C	10R	1	92	–	93	274.725	0.521018	91.5088
119	738C	10R	1	102	–	103	274.825	0.737835	89.765
119	738C	10R	1	112	–	113	274.925	0.997916	91.8917
119	738C	10R	1	121	–	122	275.015	0.890629	90.6998
119	738C	10R	1	131	–	132	275.115	1.0201	91.3955
119	738C	10R	1	141	–	142	275.215	0.995972	92.9602
119	738C	10R	2	1	–	2	275.315	1.0916	92.0036
119	738C	10R	2	10	–	11	275.405	1.04949	89.0782
119	738C	10R	2	18	–	19	275.485	1.0998	91.2971
119	738C	10R	2	32	–	33	275.625	1.12805	92.0633
119	738C	10R	2	39	–	40	275.695	1.16636	92.6899
119	738C	10R	2	49	–	50	275.795	1.14487	94.0885
119	738C	10R	2	59	–	60	275.895	1.09038	93.4478
119	738C	10R	2	68	–	69	275.985	1.10178	93.8034
119	738C	10R	2	78	–	79	276.085	1.07952	93.2054
119	738C	10R	2	88	–	89	276.185	1.00002	92.6204
119	738C	10R	2	97	–	98	276.275	0.984967	92.3608
119	738C	10R	2	107	–	108	276.375	1.02368	91.7843
119	738C	10R	3	6	–	7	276.865	1.05952	92.5961
119	738C	10R	3	16	–	17	276.965	0.976798	93.0703
119	738C	10R	3	25	–	26	277.055	0.955265	93.6344
119	738C	10R	3	35	–	36	277.155	0.9306	93.1744
119	738C	10R	3	45	–	46	277.255	0.829584	92.6979
119	738C	10R	3	54	–	55	277.345	0.771578	93.5176
119	738C	10R	3	64	–	65	277.445	0.740652	91.3803
119	738C	10R	3	74	–	75	277.545	0.584637	90.9661
119	738C	10R	3	84	–	85	277.645	0.660963	90.2352
119	738C	10R	3	94	–	95	277.745	0.807858	88.7864
119	738C	10R	3	103	–	104	277.835	0.903534	88.7605
119	738C	10R	3	113	–	114	277.935	0.87791	86.6217
119	738C	10R	3	122	–	123	278.025	0.727067	90.2541
119	738C	10R	3	132	–	133	278.125	0.646787	89.9981
119	738C	10R	3	142	–	143	278.225	0.553251	87.6505
119	738C	10R	4	2	–	3	278.325	0.666483	85.4977
119	738C	10R	4	11	–	12	278.415	0.890758	81.5029
119	738C	10R	4	21	–	22	278.515	1.01489	90.5715
119	738C	11R	1	12	–	14	283.53	1.44999	89.3505
119	738C	11R	1	20	–	22	283.61	1.43438	88.8314
119	738C	11R	1	33	–	35	283.74	1.3721	90.4344
119	738C	11R	1	39	–	40	283.795	1.44079	91.2438
119	738C	11R	1	67	–	69	284.08	1.41996	88.5059
119	738C	11R	1	82	–	84	284.23	1.51998	90.8218
119	738C	11R	1	95	–	96	284.355	1.46753	92.7659
119	738C	11R	1	104	–	106	284.45	1.34469	91.4658
119	738C	11R	1	122	–	124	284.63	1.28425	89.2711
119	738C	11R	1	125	–	127	284.66	0.7068	92.8225
119	738C	11R	1	132	–	134	284.73	0.608274	91.0256
119	738C	11R	1	140	–	142	284.81	0.294316	91.9524
119	738C	11R	2	4	–	6	284.95	0.127616	91.2911
119	738C	11R	2	16	–	17	285.065	0.2218	82.8999
119	738C	11R	2	32	–	34	285.23	0.0318332	90.2719
119	738C	11R	2	35	–	37	285.26	0.0979218	88.9704
119	738C	11R	2	49	–	51	285.4	1.07914	77.6658
119	738C	11R	2	68	–	69	285.585	2.15612	90.3149
119	738C	11R	2	99	–	101	285.9	2.23889	92.2474
119	738C	11R	2	140	–	141	286.305	2.30521	91.8203
119	738C	11R	3	20	–	21	286.605	2.34771	89.5863

## Sheet: Supplementary Data S3
Supplementary Table S3. Major, trace and rare-earth element contents from ODP Site 752. The data in this table were newly analysed in this study and were combined with the published data in the statistical analysis.
Hole	752A	752A	752A	752A	752A	752A	752A	752A	752A	752A	752A	752A	752A	752A	752A	752A	752A	752A	752A	752A	752A	752A	752A	752A	752A	752A	752A	752A	752A	752A	752A	752A	752A	752A	752A	752A	752A	752A	752A	752A	752A	752A	752A	752A	752A	752A	752A	752A	752A
Core-Section	19-1	19-1	19-1	19-1	19-1	19-1	19-1	19-1	19-1	19-1	19-1	19-2	19-2	19-2	19-2	19-2	19-2	19-2	19-2	19-2	19-2	19-2	19-2	19-3	19-3	19-3	19-3	19-3	19-3	19-3	19-3	19-3	19-3	19-3	19-3	19-4	19-4	19-4	19-4	19-4	19-4	19-4	19-4	19-4	19-4	19-4	19-4	20-1	20-1
Interval (cm)	10-12	21-23	30-32	44-46	82-84	92-94	99-101	110-112	127-129	135-137	145-147	4-6	12-14	22-24	33-35	52-54	65-67	75-77	83-85	94-96	103-105	113-115	124-126	5-7	14-16	25-27	35-37	49-51	54-56	65-67	75-77	85-87	95-97	105-107	112-114	5-7	15-17	25-27	35-37	55-57	65-67	75-77	85-87	95-97	105-107	115-117	120-122	5-7	15-17
Depth (mbsf)	171.21	171.32	171.41	171.555	171.93	172.035	172.105	172.215	172.38	172.46	172.565	172.65	172.73	172.83	172.94	173.13	173.26	173.36	173.44	173.55	173.64	173.74	173.85	174.16	174.25	174.36	174.46	174.6	174.65	174.76	174.86	174.96	175.06	175.16	175.23	175.66	175.76	175.86	175.96	176.16	176.26	176.36	176.46	176.56	176.66	176.76	176.81	180.76	180.865
Lithology	nanno chalk with foram	nanno chalk with foram	nanno chalk with foram	nanno chalk with foram	nanno chalk with foram	nanno chalk with foram	nanno chalk with foram	nanno chalk with foram	nanno chalk with foram	nanno chalk with foram	nanno chalk with foram	nanno chalk with foram	nanno chalk with foram	nanno chalk with foram	nanno chalk with foram	nanno chalk with foram	nanno chalk with foram	nanno chalk with foram	nanno chalk with foram	nanno chalk with foram	nanno chalk with foram	nanno chalk with foram	nanno chalk with foram	nanno chalk with foram	nanno chalk with foram	nanno chalk with foram	nanno chalk with foram	nanno chalk with foram	nanno chalk with foram	nanno chalk with foram	nanno chalk with foram	nanno chalk with foram	nanno chalk with foram	nanno chalk with foram	nanno chalk with foram	nanno chalk with foram	nanno chalk with foram	nanno chalk with foram	nanno chalk with foram	nanno chalk with foram	nanno chalk with foram	nanno chalk with foram	nanno chalk with foram	nanno chalk with foram	nanno chalk with foram	nanno chalk with foram	nanno chalk with foram	nanno chalk with foram	nanno chalk with foram
SiO2 (wt.%)	19.7378	20.8976	19.2995	17.2544	17.8588	19.0661	21.1902	21.763	23.8715	24.749	26.1596	27.3188	25.0144	23.0883	26.1636	30.28	31.892	30.1878	30.7395	27.881	30.3284	29.1458	31.3953	33.9552	32.5147	29.5865	29.7414	33.2909	32.4329	33.6503	32.3632	31.0742	27.3789	28.0807	29.3718	22.2773	23.6129	19.9268	17.5987	14.2648	24.4805	26.229	23.0968	20.3023	16.6786	18.3895	16.9572	6.59407	7.0812
TiO2	0.342177	0.331665	0.365877	0.334194	0.372307	0.406207	0.462165	0.460904	0.566703	0.539884	0.542141	0.604923	0.503875	0.426896	0.522108	0.587125	0.677421	0.621001	0.647075	0.598824	0.684895	0.642423	0.716799	0.811229	0.808201	0.678979	0.730301	0.871188	0.817649	0.872519	0.769328	0.699866	0.570238	0.593875	0.593616	0.406294	0.466425	0.29909	0.188694	0.0762962	0.20446	0.256451	0.271487	0.219595	0.16263	0.197107	0.175863	0.0352592	0.0499439
Al2O3	2.21539	2.09402	2.00999	1.72952	2.19528	2.41906	2.79428	3.08792	3.83445	3.54924	3.95144	4.67906	3.8961	3.32852	4.13687	4.61097	5.3453	4.82022	4.92796	4.40128	5.17738	4.7948	5.3683	6.50682	6.22466	5.28256	5.4945	6.74343	6.35195	6.95911	6.13213	5.76778	5.0602	5.29855	5.59575	3.9768	4.38266	2.77736	1.86319	0.698746	1.47088	1.79929	1.89973	1.6944	1.30943	1.47173	1.32285	0.356178	0.432045
Fe2O3 *	2.30498	2.38515	2.57913	2.3137	2.61014	2.78484	3.12528	3.35842	4.17889	4.09698	4.48776	4.93885	4.10392	3.55958	4.30266	4.78303	5.50116	5.07214	5.33096	4.85597	5.51412	5.17784	5.789	6.72439	6.51587	5.49077	5.86115	6.84597	6.55796	7.10723	6.3867	5.81828	4.89385	5.09199	5.39839	3.6387	3.78916	2.64048	1.6547	0.474308	1.58713	2.01093	2.20668	1.88149	1.41075	1.67344	1.45734	0.322712	0.414595
MnO	0.052539	0.0520127	0.0486503	0.0486818	0.0571758	0.0619753	0.064552	0.0639364	0.0743338	0.0706991	0.0756814	0.0809039	0.0787533	0.0788983	0.0850789	0.0905592	0.0964438	0.0895895	0.0889633	0.0802394	0.0912179	0.101038	0.0953681	0.112424	0.111696	0.0972157	0.0937245	0.104962	0.0998107	0.108458	0.100382	0.0938941	0.0876712	0.088094	0.0925613	0.0839866	0.0945846	0.0780236	0.0745541	0.0661233	0.0492346	0.0461887	0.0504774	0.0464401	0.0484018	0.0466487	0.0465521	0.0723113	0.0631821
MgO	1.13767	1.13888	1.1796	1.06968	1.23859	1.32034	1.50667	1.63846	2.00407	1.9553	2.2115	2.5006	2.11978	1.84706	2.24114	2.46246	2.80459	2.5445	2.65445	2.35592	2.74718	2.55612	2.82259	3.34359	3.2344	2.75572	2.87322	3.45488	3.28657	3.65276	3.21303	2.96358	2.64812	2.74079	2.95737	2.04655	2.10685	1.48998	1.00021	0.289925	0.820576	1.02442	1.1221	1.01107	0.791207	0.885012	0.790092	0.230081	0.266568
CaO	40.4267	39.5607	40.3544	41.944	41.0808	40.2718	38.5588	37.9719	35.8532	35.1689	33.6498	32.3705	35.0387	36.7469	33.7116	30.5222	28.8583	30.4221	29.7274	32.0408	29.4953	30.8438	28.6927	26.1486	27.731	30.4882	27.6555	26.7081	27.515	26.1044	27.6693	29.261	32.299	31.7078	30.2308	37.3109	36.127	39.8386	42.5671	46.753	38.5397	36.5414	38.2824	40.5741	43.3189	42.0417	43.1318	51.3942	50.9392
Na2O	0.292332	0.281679	0.21726	0.151966	0.272582	0.32537	0.40036	0.460201	0.721995	0.673427	0.84996	1.02132	0.701488	0.512134	0.900963	1.15086	1.30006	1.17768	1.25233	1.05723	1.32038	1.17702	1.33438	1.599	1.42732	1.24543	1.32414	1.57201	1.47081	1.59935	1.45755	1.31531	0.987612	1.06396	1.22931	0.523301	0.683031	0.373692	0.184736	0.0508641	0.221556	0.448788	0.309686	0.147945	0.0696985	0.0703016	0.0769402	0.0328688	0.036104
K2O	0.0693784	0.0695754	0.0613127	0.0394718	0.0604999	0.0788164	0.0982015	0.0948506	0.136892	0.138542	0.176833	0.184075	0.137818	0.105667	0.161432	0.181873	0.245353	0.223591	0.240277	0.187968	0.20524	0.186996	0.242266	0.323521	0.288814	0.261794	0.270676	0.35768	0.33217	0.308377	0.2891	0.245387	0.145369	0.152646	0.215721	0.101933	0.147292	0.0568066	0.031669	0.00890122	0.0499184	0.0730746	0.0579808	0.0232201	0.00193607	0.00394215	0.00646556	b.d.l.	b.d.l.
P2O5	0.161658	0.156038	0.155947	0.145388	0.144269	0.138771	0.141465	0.126468	0.175163	0.16068	0.124438	0.118758	0.107192	0.107781	0.100349	0.112444	0.106474	0.107967	0.110254	0.113672	0.116303	0.119135	0.132285	0.105144	0.105313	0.101043	0.103472	0.114651	0.107796	0.119789	0.124474	0.131767	0.140873	0.134419	0.13234	0.12275	0.140072	0.159469	0.154386	0.174845	0.188049	0.186133	0.178717	0.149272	0.151014	0.135347	0.13901	0.137451	0.166079
LOI	33.2593	33.0327	33.7283	34.969	34.1096	33.1267	31.658	30.974	28.5829	28.8974	27.7708	26.1823	28.298	30.1983	27.6743	25.2185	23.1729	24.7333	24.2808	26.4272	24.3195	25.255	23.4109	20.3701	21.038	24.0117	25.8519	19.9363	21.0274	19.5178	21.4949	22.6289	25.7882	25.0472	24.1824	29.5115	28.45	32.3597	34.682	37.1421	32.3879	31.3843	32.524	33.9502	36.0574	35.0854	35.8959	40.8278	40.5589
Sc (ppm)	8.75853	9.10015	7.37249	6.55342	8.57658	10.2523	11.6553	11.6424	13.8371	14.0299	14.2135	15.5517	14.8172	12.4635	14.259	15.6781	18.2499	16.8965	15.9304	16.4675	18.754	16.6752	19.0179	22.8272	23.7534	21.2995	19.7237	23.1418	21.6169	26.6163	22.6056	17.6732	16.526	17.7105	17.9817	13.0631	14.3296	9.97021	7.03572	2.51042	5.96538	7.08081	7.37438	6.12196	5.21708	5.37165	5.07707	1.68474	2.14755
V	50.1443	49.9053	44.3194	36.8453	52.3441	62.9041	75.3357	73.1153	94.6868	92.9303	92.6763	105.163	97.2483	79.965	92.2475	101.209	125.902	114.259	109.454	112.073	132.225	114.081	132.233	162.72	174.455	147.308	133.213	161.548	150.195	179.507	154.758	121.387	110.144	116.522	119.433	88.3284	98.4089	65.9741	42.3637	11.7202	30.0284	35.5681	38.8763	32.7515	26.2368	29.4792	27.8783	8.71612	10.1718
Cr	28.0918	25.6104	18.4359	12.4092	20.928	29.7476	36.8277	37.5192	41.1724	43.6665	48.8342	57.8836	53.5534	44.1271	53.3179	52.632	66.4542	59.9682	56.4027	54.7992	66.7964	55.576	56.8974	78.4521	90.0312	79.4846	77.8847	103.798	101.641	126.581	97.5755	78.7611	85.0893	91.9018	95.3263	65.6952	63.2259	35.6067	23.9255	5.21286	10.4508	14.4866	15.9573	16.5307	11.0937	12.291	9.31722	2.96795	3.27788
Co	10.0023	11.2272	11.3563	8.8869	10.2356	11.8376	13.2608	13.476	16.6137	18.3385	18.3486	20.676	18.5703	14.5083	17.0101	17.511	21.9879	20.9807	19.6786	19.8887	22.3062	19.3631	22.2472	28.2713	28.6126	24.2839	22.3325	25.5642	24.3463	30.4421	28.5221	22.0849	19.8638	22.4128	23.8325	15.4342	15.8594	10.656	6.88744	12.9051	11.6477	11.7195	10.8208	10.8176	6.64409	6.76529	7.66013	1.6636	2.23089
Ni	17.7754	20.0696	18.5117	14.6078	17.5305	18.7891	20.8761	20.3774	24.7993	26.1079	27.6082	31.0705	27.9477	22.2331	25.4893	26.4789	31.9071	30.7324	30.2124	29.4888	34.1024	28.8759	32.4542	42.2375	44.3334	39.5063	34.5223	41.2955	39.7373	46.7397	41.7407	32.7692	31.6112	34.9017	36.342	26.5577	24.3485	19.7953	13.711	24.2597	20.1825	20.8462	21.6236	21.0786	13.4483	14.7129	14.6403	5.45349	6.68504
Cu	32.3509	31.5731	27.5735	20.0738	31.0366	34.8024	38.6515	37.214	53.6951	46.3087	45.459	55.5035	46.9366	37.9157	45.712	48.8646	59.0249	54.867	53.3323	55.6857	64.6621	55.2893	67.1457	79.4514	86.9009	76.2895	66.697	83.3178	74.5059	89.9487	76.9887	61.8111	52.6679	57.64	57.6398	41.8121	45.8139	28.4846	16.6688	45.4188	69.7013	31.228	42.0673	45.8836	20.4737	20.2031	17.0649	6.2193	4.90079
Zn	69.4772	63.7645	56.8257	46.4815	60.614	65.4795	60.2591	50.8262	65.2856	59.7113	74.6871	80.5055	64.1063	52.172	61.9278	54.7382	71.7111	64.4787	61.6454	63.7475	82.4299	59.9952	71.0188	74.4669	76.6585	68.3342	74.1942	81.4616	73.7266	77.3999	78.006	66.8095	57.7981	66.3759	72.9898	51.3771	57.0718	36.9354	29.2474	22.6662	37.632	52.0304	56.4	46.4873	35.8598	38.2203	40.0113	21.6124	15.8355
Rb	9.5269	11.0254	11.397	9.56797	10.7135	11.2074	11.5065	10.5863	10.8048	12.1238	12.5734	11.038	11.7202	10.8036	11.0261	11.5204	13.1835	13.991	13.4986	14.5046	14.7881	13.1535	14.1468	15.1995	13.8347	15.3867	13.1761	14.188	14.166	15.2238	15.1226	12.1531	11.0863	12.3437	14.7235	9.94967	8.80632	7.71539	6.15597	3.85012	7.50213	9.04256	9.32901	8.08681	6.46725	7.33251	6.99517	2.1648	2.44976
Sr	760.041	824.98	792.895	783.186	818.903	817.319	763.074	727.755	679.119	711.559	672.267	611.738	761.774	738.192	660.486	615.94	609.046	678.861	622.957	751.612	686.149	652.009	616.943	601.45	639.865	757.285	597.716	579.588	590.425	601.187	630.916	576.29	698.292	731.402	722.299	868.235	794.608	919.6	987.97	802.11	823.029	845.33	874.773	899.56	1009.09	915.895	974.548	1120.33	1148.82
Y	20.9328	21.1777	18.856	16.8541	19.1884	19.8213	19.5606	16.8544	19.2025	19.9259	16.1242	15.5696	15.6579	14.5197	13.8038	14.3483	15.6292	16.4987	15.1267	17.9478	17.7903	16.5317	18.0433	17.9433	19.4093	18.274	16.5654	18.1816	17.4553	19.5525	19.3964	17.1011	17.5023	18.2842	17.908	16.1397	18.9433	18.3316	18.578	20.796	22.0098	22.2564	19.7703	17.0218	18.0059	15.0988	16.7679	16.7342	19.1898
Zr	26.5709	29.5697	31.6862	26.8741	30.9757	32.3344	34.0934	29.6082	34.861	35.2737	33.2509	34.4034	32.364	27.1241	30.7567	33.0974	39.933	38.287	37.0812	41.3362	44.423	38.4218	43.733	48.8337	51.4002	46.4368	42.9448	48.5928	45.7972	53.7664	48.9424	38.8623	33.7995	35.6618	36.2863	27.6468	33.2499	22.7572	21.5482	9.60555	19.4033	22.108	22.8542	19.2288	15.3529	16.4453	15.4534	5.31839	6.87288
Nb	2.02008	2.25531	2.41687	1.99583	2.09031	2.12306	2.25792	1.78023	2.10539	2.13949	1.88578	1.97998	1.96492	1.60386	1.82847	1.96191	2.28898	2.26591	2.16986	2.53942	2.59544	2.29954	2.61778	2.90671	3.07247	2.7419	2.50852	2.87768	2.59437	3.09317	2.82987	2.27138	2.00794	2.12336	2.07337	1.729	2.19738	1.47059	1.42627	0.655271	1.21688	1.56315	1.53584	1.26541	1.03982	1.12525	1.06055	0.312801	0.3847
Mo	0.0983199	0.173631	0.122834	0.103242	0.136687	0.121017	0.126593	0.111856	0.152833	0.143901	0.136596	0.15639	0.142009	0.130989	0.167494	0.151437	0.172812	0.162448	0.143253	0.172091	0.177769	0.205337	0.23711	0.192695	0.191722	0.182021	0.183022	0.167986	0.217943	0.19824	0.190469	0.19818	0.154573	0.185712	0.167007	0.15523	0.141476	0.131953	0.147826	0.138017	0.150234	0.133707	0.133573	0.135507	0.108054	0.167313	0.104893	0.0472575	0.060883
Ba	1224.94	1398.85	999.573	931.585	1063.01	1048.02	996.959	960.658	703.022	847.526	827.172	693.525	786.105	849.782	678.856	805.086	681.961	822.107	742.085	1012.17	890.694	924.938	891.745	650.338	589.845	685.14	642.162	753.835	739.706	800.058	894.398	792.206	945.316	963.455	1081.02	1263.62	1173.47	1638.41	1828.67	1846.51	1935.63	1577.02	1732.77	1719.13	1873.53	1684.12	1763.38	1449.62	1521.69
Hf	0.604759	0.68498	0.734638	0.596445	0.694001	0.751514	0.809716	0.711949	0.840849	0.848651	0.788359	0.832595	0.81629	0.646947	0.757252	0.822332	0.978858	0.938685	0.894371	1.00448	1.0485	0.914596	1.08192	1.22284	1.28828	1.15677	1.0926	1.23339	1.19545	1.3553	1.20827	1.0025	0.835478	0.88381	0.892973	0.701998	0.817309	0.542368	0.509727	0.209675	0.452468	0.492019	0.532269	0.424878	0.340066	0.385689	0.36122	0.115266	0.15028
Ta	0.12307	0.146998	0.159738	0.121566	0.125024	0.131413	0.136848	0.114887	0.137134	0.139038	0.127356	0.136754	0.129431	0.104339	0.123802	0.132219	0.157811	0.153105	0.142471	0.165728	0.173624	0.146823	0.181341	0.196347	0.210701	0.188668	0.174884	0.188352	0.190668	0.207388	0.18564	0.155046	0.131199	0.146935	0.14178	0.120117	0.140594	0.0975759	0.0968322	0.0728591	0.0919752	0.0981092	0.100908	0.0818926	0.0667331	0.0798962	0.487614	0.020214	0.0233453
Pb	4.88381	4.57317	4.06146	3.09351	4.72901	4.67487	4.19227	3.22774	3.21042	2.84242	2.34455	2.4507	1.76718	1.50173	1.69386	1.54933	1.83246	1.65073	1.67607	2.08365	2.29038	1.92008	2.30267	1.58341	1.66333	1.65597	1.49636	1.64527	1.56872	1.59565	2.07507	2.23744	2.04974	2.377	2.12097	2.78659	3.29855	2.43138	2.46756	6.063	8.56521	4.96432	5.55957	4.95603	3.28838	3.20879	2.91089	1.43784	1.47633
Th	0.365094	0.43098	0.383319	0.314739	0.375443	0.393069	0.400885	0.325593	0.316844	0.330058	0.273186	0.270103	0.271404	0.241652	0.256993	0.258402	0.299073	0.301021	0.277112	0.346079	0.33942	0.311185	0.376928	0.368726	0.35299	0.335391	0.320117	0.341245	0.354807	0.392442	0.391293	0.335169	0.285271	0.314694	0.310319	0.303656	0.34826	0.287431	0.328591	0.260528	0.351362	0.373662	0.325012	0.28246	0.256815	0.270189	0.267275	0.169052	0.184758
U	0.099479	0.1129	0.0950193	0.0749858	0.0950013	0.0947218	0.0980861	0.0784472	0.0903549	0.0905812	0.0750526	0.0721165	0.0768039	0.0651816	0.0692799	0.0725393	0.0710489	0.0729346	0.0689829	0.0864392	0.0840158	0.0802558	0.106983	0.092052	0.100523	0.0903957	0.0932734	0.0994211	0.0952575	0.107307	0.108574	0.107161	0.093423	0.101584	0.0864981	0.105446	0.135498	0.0983593	0.105715	0.0887819	0.133617	0.177286	0.148561	0.13475	0.103169	0.114194	0.0993256	0.0957449	0.122487
La (ppm)	17.5756	18.7114	16.1589	14.4283	15.8323	15.9548	15.2144	12.5793	12.9593	13.5352	10.3707	9.25443	9.91017	9.60344	8.36278	8.17698	8.43653	9.62859	8.80578	11.0431	10.3166	9.64993	10.3664	9.18512	9.53592	9.98989	7.7711	8.38178	8.21637	8.96579	9.75105	9.09465	9.87077	10.5368	10.2817	10.2737	11.8522	12.5239	14.0492	17.1186	16.7396	15.8227	13.6158	11.074	11.3011	9.44848	10.3262	10.3752	11.8719
Ce	9.78533	11.0066	9.83035	9.31308	10.9997	11.1705	11.1251	9.0468	11.4545	10.8529	8.22186	8.2834	8.45626	7.85952	7.85379	7.86331	8.99361	9.39743	8.4867	10.1698	10.0795	8.99269	10.3667	10.356	10.784	10.4894	8.39982	9.37023	9.21943	10.079	9.59157	8.21157	8.0452	8.57245	8.27882	7.0724	8.67165	7.44368	7.58845	7.36312	8.07057	8.79828	7.85543	6.71476	6.70492	6.22121	6.69044	4.56056	5.14258
Pr	2.35627	2.4887	2.17167	1.92315	2.15553	2.19488	2.17821	1.80638	2.01784	2.04785	1.5594	1.47583	1.52616	1.42267	1.34542	1.36307	1.47198	1.56218	1.46494	1.8135	1.75146	1.60436	1.80026	1.6963	1.77347	1.75786	1.53178	1.71336	1.69019	1.84048	1.85315	1.64607	1.71353	1.77681	1.78173	1.65473	1.92991	1.90836	2.05571	2.67998	2.74602	2.7014	2.36749	1.99079	1.98164	1.8106	1.93452	1.73174	2.01415
Nd	9.74452	10.5234	9.11211	8.17688	9.14317	9.33371	9.37851	7.78579	8.80349	8.97551	6.87585	6.60979	6.88314	6.26907	6.0727	6.13148	6.7143	7.15121	6.51851	7.9935	7.86853	7.10536	8.18693	7.78058	8.06957	7.9369	7.15274	7.86319	7.58235	8.66143	8.4022	7.38741	7.44982	7.81602	8.02464	7.32436	8.39441	8.24728	8.82687	10.9988	11.2847	11.238	9.82018	8.44308	8.34723	7.36797	7.94015	7.09706	8.27981
Sm	2.1213	2.30226	2.0583	1.78528	2.08479	2.18321	2.17052	1.85304	2.20936	2.18375	1.73595	1.73566	1.77389	1.59664	1.60292	1.65232	1.84038	1.88645	1.74736	2.14939	2.12373	1.86227	2.19979	2.19768	2.29589	2.21421	1.98116	2.20868	2.14405	2.40905	2.26506	1.97255	1.93889	2.09228	2.04949	1.75766	2.08693	1.89098	1.97148	2.34417	2.44125	2.3719	2.08238	1.75535	1.73303	1.60998	1.65342	1.36774	1.65407
Eu	0.494012	0.512854	0.474123	0.433877	0.49225	0.541363	0.555439	0.463707	0.606485	0.577002	0.479434	0.499944	0.489333	0.403136	0.457573	0.463274	0.534525	0.527155	0.493894	0.546855	0.593687	0.501424	0.634821	0.662324	0.706185	0.655141	0.630648	0.713178	0.675297	0.764852	0.707724	0.599954	0.609322	0.615376	0.621576	0.491087	0.577003	0.480563	0.44411	0.497843	0.546502	0.57353	0.513294	0.417774	0.403491	0.360642	0.381635	0.293152	0.333782
Gd	2.66753	2.85833	2.47374	2.23021	2.57665	2.65109	2.75174	2.34198	2.80237	2.78959	2.25926	2.26349	2.28105	2.05159	2.02882	2.09678	2.36145	2.42211	2.28573	2.63719	2.6957	2.38049	2.8331	2.79353	2.99649	2.80758	2.55736	2.83076	2.73091	3.0326	2.8869	2.57438	2.50799	2.63972	2.63617	2.26086	2.60662	2.35456	2.32477	2.70705	2.92783	2.97085	2.67806	2.19639	2.16728	1.96579	2.11917	1.74001	2.1181
Tb	0.401158	0.437326	0.377107	0.34308	0.395634	0.408103	0.428759	0.361156	0.443654	0.442913	0.363487	0.372682	0.369512	0.328078	0.337807	0.347915	0.389233	0.398022	0.364798	0.428732	0.439126	0.389842	0.472514	0.460418	0.500582	0.45784	0.419921	0.477236	0.472481	0.514838	0.48111	0.41471	0.405241	0.431611	0.421567	0.358331	0.414112	0.377433	0.365021	0.401287	0.438104	0.427812	0.39157	0.337309	0.318346	0.301243	0.309783	0.257318	0.306748
Dy	2.65393	2.83466	2.50548	2.1981	2.61207	2.75347	2.81406	2.44231	2.90973	2.89233	2.37278	2.40175	2.3924	2.19782	2.20544	2.29894	2.55036	2.59507	2.40873	2.84339	2.91062	2.56898	3.03979	3.08196	3.2954	3.03877	2.80368	3.1367	3.0175	3.33601	3.14647	2.71573	2.66318	2.82138	2.80321	2.37569	2.70043	2.40616	2.33888	2.60547	2.74025	2.82818	2.59098	2.16052	2.14249	1.95755	2.03425	1.69089	2.02941
Ho	0.578307	0.609366	0.543815	0.474459	0.563841	0.580167	0.600933	0.522362	0.61718	0.615896	0.517505	0.512362	0.51966	0.470551	0.469221	0.491506	0.539398	0.554231	0.516641	0.600764	0.605196	0.550569	0.646733	0.645704	0.702862	0.633963	0.601382	0.652451	0.635249	0.714228	0.671625	0.586267	0.577137	0.60288	0.598092	0.507327	0.582516	0.529497	0.517958	0.558137	0.59845	0.605815	0.551319	0.467112	0.470477	0.429089	0.444669	0.386828	0.454861
Er	1.68415	1.75234	1.58144	1.40102	1.64985	1.72289	1.76325	1.52866	1.80594	1.82474	1.51606	1.53052	1.52095	1.38575	1.35893	1.44408	1.57344	1.62335	1.48392	1.76343	1.78119	1.5939	1.85406	1.88956	2.07901	1.88737	1.7213	1.92576	1.86069	2.0893	1.9212	1.6942	1.70079	1.77366	1.71361	1.50592	1.75919	1.54957	1.5418	1.65246	1.73577	1.7362	1.62505	1.40478	1.38425	1.22618	1.32815	1.16639	1.35769
Tm	0.237054	0.259753	0.223277	0.197105	0.232103	0.240587	0.248362	0.21334	0.252069	0.25551	0.212787	0.21851	0.217358	0.200137	0.202451	0.20675	0.226659	0.23439	0.211038	0.24962	0.254028	0.227119	0.278273	0.270371	0.289985	0.270107	0.247268	0.275154	0.274715	0.299258	0.278941	0.24504	0.244065	0.25776	0.243504	0.219651	0.24529	0.21425	0.219985	0.231696	0.24041	0.240467	0.22356	0.191524	0.195951	0.180093	0.186089	0.164417	0.189961
Yb	1.49107	1.54912	1.38615	1.23072	1.47514	1.50852	1.57355	1.3861	1.58256	1.6076	1.39039	1.38244	1.39424	1.26209	1.24907	1.31681	1.43278	1.4663	1.34292	1.58356	1.59845	1.43152	1.69934	1.73721	1.90468	1.74571	1.56742	1.75043	1.68983	1.92714	1.77421	1.54666	1.50128	1.55842	1.54079	1.36863	1.56702	1.35556	1.34944	1.45122	1.49009	1.47843	1.37725	1.19533	1.23668	1.08005	1.13734	1.0359	1.17426
Lu	0.22081	0.24815	0.211958	0.185765	0.219044	0.230219	0.236578	0.208418	0.236099	0.240374	0.209593	0.209393	0.206071	0.195501	0.18953	0.195299	0.213332	0.217771	0.198871	0.234789	0.236528	0.216932	0.263985	0.252417	0.281699	0.254266	0.235496	0.255245	0.255995	0.291391	0.268307	0.232151	0.223228	0.241492	0.227805	0.204106	0.233888	0.2085	0.211711	0.218565	0.226679	0.216456	0.209829	0.18207	0.187871	0.17114	0.175236	0.160644	0.181478
ΣREY	72.9438	77.272	67.9644	61.1751	69.6205	71.2949	70.6001	59.3937	67.9031	68.767	54.2093	52.3198	53.5981	49.7657	47.5403	48.3969	52.9072	56.1629	51.4566	62.0054	61.0446	55.607	62.686	60.9525	64.625	62.413	54.1865	59.7357	57.9203	64.4779	63.3959	56.0224	56.9527	60.0209	59.1307	53.5142	62.5644	59.8218	62.3834	71.6244	74.2361	74.2664	65.6725	55.5526	56.5806	49.2288	53.429	48.762	56.2986
Lithology: foram = foraminiferal, nanno = nannofossil. Fe2O3* : total iron as Fe2O3. b.d.l.: below detection limit.
[truncated: 11 more columns]

## Sheet: Supplementary Data S4
Supplementary Table S4. Major, trace and rare-earth element contents from ODP Site 738. The data in this table were newly analysed in this study and were combined with the published data in the statistical analysis.
Hole	738C	738C	738C	738C	738C	738C	738C	738C	738C	738C	738C	738C	738C
Core-Section	11-1	11-1	11-1	11-1	11-1	11-1	11-1	11-1	11-1	11-2	11-2	11-2	11-2
Interval (cm)	12-14	20-22	33-35	67-69	82-84	104-106	122-124	132-134	140-142	4-6	32-34	35-37	49-51
Depth (mbsf)	283.53	283.61	283.74	284.08	284.23	284.45	284.63	284.73	284.81	284.95	285.23	285.26	285.4
Lithology	foram nanno chalk	foram nanno chalk	foram nanno chalk	foram nanno chalk	foram nanno chalk	foram nanno chalk	foram nanno chalk	foram nanno chalk	foram nanno chalk	foram nanno chalk	foram nanno chalk	foram nanno chalk	foram nanno chalk
SiO2 (wt.%)	4.64145	4.34849	4.52759	6.17491	3.7316	2.78408	5.61807	3.45003	2.94268	4.0795	4.20086	4.7879	11.6102
TiO2	0.0303013	0.0322774	0.0309986	0.0344258	0.0317034	0.0233026	0.0316359	0.0281757	0.0219958	0.0347191	0.033397	0.0373302	0.0882685
Al2O3	0.865073	0.851765	0.833386	0.917418	0.80961	0.623346	0.676293	0.820094	0.690787	0.831463	0.95897	1.00611	2.3942
Fe2O3 *	0.33985	0.353856	0.314755	0.361169	0.339344	0.255164	0.269204	0.327918	0.237792	0.320254	0.332777	0.348616	0.681021
MnO	0.0297072	0.0292888	0.028018	0.0301981	0.0264195	0.0279632	0.0280545	0.0317726	0.0261572	0.0311275	0.023855	0.0222777	0.0309262
MgO	0.295289	0.294681	0.265277	0.298357	0.327602	0.296526	0.275173	0.30214	0.284162	0.292718	0.302958	0.305867	0.498685
CaO	51.7262	52.2279	52.0997	50.9502	52.4497	53.1894	51.6108	52.9422	53.3107	52.5672	52.3473	51.8728	46.3487
Na2O	0.0499081	0.0502093	0.0453057	0.0422773	0.0493164	0.0535961	0.0441709	0.0425633	0.0428026	0.0490857	0.0405534	0.0391365	0.123061
K2O	0.00891216	0.0059773	0.00178838	b.d.l.	0.0023484	b.d.l.	0.00119381	b.d.l.	b.d.l.	0.00838048	b.d.l.	0.0024084	0.0270604
P2O5	0.203197	0.196055	0.185992	0.210179	0.144426	0.118843	0.127738	0.217613	0.181911	0.196343	0.215291	0.219165	0.478068
LOI	41.8101	41.6095	41.6672	40.9815	42.0879	42.6283	41.3177	41.8399	42.2628	41.5892	41.5434	41.3584	37.7198
Sc (ppm)	2.68659	2.93822	2.40563	2.62403	0.85099	1.70636	1.87147	2.4979	2.15341	2.29381	2.4214	2.68883	6.0336
V	3.41978	3.61364	2.94249	3.53755	1.59048	3.38916	4.47387	4.43817	3.22709	4.07617	3.81004	4.37548	9.61988
Cr	3.05966	3.30496	2.9219	2.9761	1.04875	1.88997	3.41592	6.78542	2.30829	4.82793	3.56468	3.35496	7.29172
Co	1.84175	1.83903	1.55091	1.6281	0.738233	1.53375	1.57273	2.16981	1.57967	1.71357	1.8057	1.89123	3.20889
Ni	7.03444	6.57663	4.64757	5.79976	2.87515	5.88787	5.35051	10.0782	6.9198	7.01426	9.16923	8.66768	13.393
Cu	9.65428	9.82215	7.82574	8.80741	3.53999	6.97537	7.01931	14.9296	8.55286	10.0976	13.7283	14.1043	38.4442
Zn	26.7183	25.8261	21.3863	24.125	9.51293	21.853	21.8724	22.1372	20.8881	23.0558	22.2883	22.4549	38.1847
Rb	4.98392	5.02494	4.68085	5.48288	2.0519	3.87634	4.73345	5.06299	3.90187	4.82987	5.37559	5.98463	13.8214
Sr	1170.54	1129.42	1021.08	1003.48	385.244	895.357	1008.8	1141.26	1151.51	1138.25	1096.59	1086.81	1050.33
Y	29.4584	28.8158	23.9842	28.1148	8.58988	18.944	20.7081	32.4061	28.9074	30.1862	32.4775	32.7495	78.9075
Zr	9.79148	9.14616	8.20392	8.96658	3.08313	6.12951	7.24147	7.82043	5.89636	8.44431	6.93002	7.90883	19.2366
Nb	0.723898	0.793581	0.70641	0.789237	0.27759	0.508009	0.80448	0.654394	0.507323	0.932626	0.760863	0.938683	1.99686
Mo	0.0602772	0.0903397	0.115065	0.0624248	0.0202736	0.0793568	0.162151	0.0583746	0.0589166	0.467378	0.0678766	0.0974436	0.0864953
Ba	1757.23	1630.27	1295.41	1441.3	415.977	1407.03	1540.5	3291.2	2867.78	2527.19	2378.91	2503.28	4037.38
Hf	0.199121	0.199832	0.183535	0.195502	0.0624394	0.123903	0.140111	0.165165	0.122177	0.166515	0.160165	0.17031	0.471715
Ta	0.0438143	0.0489519	0.0459642	0.0483675	0.0159009	0.0304403	0.0435064	0.0395186	0.0304582	0.055186	0.0493004	0.0558232	0.130168
Pb	2.51271	2.56965	2.62353	2.48229	1.03416	2.00638	2.80908	2.90244	2.67617	2.89234	2.37193	2.89238	9.40487
Th	1.24204	1.24901	1.16351	1.33404	0.439404	0.87143	0.982746	1.23338	0.974271	1.18147	1.40571	1.37875	3.65193
U	0.110549	0.111578	0.104573	0.110287	0.0378412	0.0886425	0.0940509	0.110924	0.0936822	0.121711	0.140536	0.14233	0.36638
La (ppm)	16.2669	16.0659	13.6526	15.5318	14.7638	10.8341	11.1694	17.3874	15.4572	15.9786	17.3914	17.1421	42.3046
Ce	11.4729	11.439	10.0806	11.4756	11.889	7.94142	7.89032	11.1492	10.2758	11.0189	13.5301	13.9151	35.5959
Pr	4.14353	4.09365	3.53354	4.15382	1.29963	2.78429	3.04665	4.65884	4.05116	4.36241	4.77906	4.79279	12.3243
Nd	16.4157	16.3681	14.2656	16.7239	5.16267	11.1471	12.2349	19.2181	16.6493	17.5746	19.4974	19.2193	50.2349
Sm	3.3715	3.36146	2.94196	3.4455	1.06267	2.25334	2.52766	4.00513	3.38952	3.64528	4.08291	4.07619	10.4768
Eu	0.724153	0.733211	0.635726	0.746257	0.225696	0.451452	0.494492	0.762339	0.606524	0.672374	0.801052	0.757737	2.20843
Gd	3.79496	3.77383	3.28634	3.82668	1.16918	2.53617	2.84053	4.58088	3.8677	4.1457	4.57515	4.51657	11.7415
Tb	0.564472	0.554717	0.483801	0.55081	0.170235	0.374638	0.407982	0.655883	0.562716	0.598139	0.674041	0.659491	1.69097
Dy	3.52891	3.46171	3.05016	3.55252	1.06418	2.34984	2.64395	4.20706	3.62959	3.85696	4.27168	4.24652	10.5595
Ho	0.747363	0.74861	0.667943	0.756445	0.222693	0.511113	0.559002	0.894914	0.774927	0.825064	0.909448	0.904482	2.20851
Er	2.19124	2.16785	1.87967	2.18444	0.647817	1.46768	1.61516	2.55331	2.2577	2.39672	2.64956	2.65205	6.30133
Tm	0.294545	0.297834	0.273172	0.29294	0.0878063	0.202974	0.224338	0.343161	0.320752	0.328204	0.371388	0.368177	0.853988
Yb	1.81794	1.79655	1.60863	1.82566	0.550789	1.25354	1.37731	2.13971	2.01041	2.12318	2.34	2.34237	5.14993
Lu	0.276394	0.279316	0.248322	0.272137	0.0809302	0.192452	0.207655	0.316542	0.302393	0.317752	0.355236	0.346511	0.761896
ΣREY	95.0688	93.9575	80.5922	93.4533	46.9869	63.2441	67.9476	105.279	93.0632	98.03	108.706	108.689	271.32
Lithology: foram = foraminiferal, nanno = nannofossil. Fe2O3* : total iron as Fe2O3. b.d.l.: below detection limit.
